# Supplementary material for: Long-Term Cognitive Impairment After CAR-T Therapy Versus Autologous Stem Cell Transplantation: A Propensity Score-Matched Cohort Study
Source: Diagnostics (Basel). 2026 Jun 16;16(12):1862. doi: 10.3390/diagnostics16121862 (PMC13298195; doi:10.3390/diagnostics16121862)
Supplement: Supplementary file 1 [file diagnostics-16-01862-s001.zip]

Archive with 1 entries (1 files):
- diagnostics-4325333-supplementary.pdf
